# Supplementary material for: Comprehensive metabolic profiling of chronic low-grade inflammation among generally healthy individuals
Source: BMC Med. 2017 Nov 30;15:210. doi: 10.1186/s12916-017-0974-6 (PMC5708081; doi:10.1186/s12916-017-0974-6)
Supplement: Supplementary file 2 — Supplemental Tables. (XLSX 30 kb) [file 12916_2017_974_MOESM2_ESM.xlsx]

## Sheet: table S1 (plasma metabolites)
Table S1 Significantly associated plasma metabolites with one of the inflammatory measures.
					hsCRP			WBC			Fibrinogen
Metabolite	Class	Pathway Assignment	N		β** (95%-CI)	FDR		β** (95%-CI)	FDR		β** (95%-CI)	FDR
leukotriene B4	Lipid	Eicosanoid	331		0.19 (0.06; 0.32)	0.0412		0.01 (-0.07; 0.09)	0.926		0.23 (0.06; 0.40)	0.133
Decanoylcarnitine	Lipid	Fatty Acid Metabolism(Acyl Carnitine)	823		0.12 (0.04; 0.20)	0.0407		0.02 (-0.02; 0.07)	0.694		-0.03 (-0.14; 0.08)	0.87
Butenylcarnitine	Lipid	Fatty Acid Metabolism(Acyl Carnitine)	820		0.13 (0.04; 0.21)	0.0348		0.02 (-0.03; 0.07)	0.694		-0.01 (-0.12; 0.10)	0.948
hydroxybutyrylcarnitine*	Lipid	Fatty Acid Metabolism(Acyl Carnitine)	752		0.12 (0.04; 0.21)	0.0467		0.07 (0.01; 0.12)	0.153		0.04 (-0.08; 0.15)	0.862
2-aminooctanoate	Lipid	Fatty Acid, Amino	821		-0.12 (-0.20; -0.04)	0.0378		-0.05 (-0.10; -0.00)	0.254		-0.10 (-0.20; 0.01)	0.368
hexadecanedioate	Lipid	Fatty Acid, Dicarboxylate	619		0.10 (0.00; 0.19)	0.19		0.13 (0.07; 0.19)	0.00177		-0.03 (-0.16; 0.10)	0.895
3-hydroxybutyrate (BHBA)	Lipid	Ketone Bodies	831		0.13 (0.05; 0.21)	0.028		0.05 (0.00; 0.10)	0.254		0.05 (-0.06; 0.15)	0.774
stearate (18:0)	Lipid	Long Chain Fatty Acid	832		0.11 (0.03; 0.19)	0.0499		0.07 (0.02; 0.12)	0.0924		0.00 (-0.11; 0.11)	0.999
oleate (18:1n9)	Lipid	Long Chain Fatty Acid	829		0.11 (0.04; 0.19)	0.0419		0.08 (0.04; 0.13)	0.0365		0.01 (-0.09; 0.12)	0.939
10-heptadecenoate (17:1n7)	Lipid	Long Chain Fatty Acid	828		0.13 (0.06; 0.20)	0.0106		0.07 (0.03; 0.12)	0.0623		0.03 (-0.06; 0.13)	0.844
10-nonadecenoate (19:1n9)	Lipid	Long Chain Fatty Acid	829		0.13 (0.05; 0.20)	0.0196		0.05 (0.00; 0.10)	0.264		0.04 (-0.06; 0.14)	0.8
margarate (17:0)	Lipid	Long Chain Fatty Acid	832		0.13 (0.05; 0.20)	0.0243		0.06 (0.02; 0.11)	0.116		0.02 (-0.08; 0.13)	0.896
palmitate (16:0)	Lipid	Long Chain Fatty Acid	831		0.13 (0.06; 0.21)	0.0146		0.08 (0.03; 0.12)	0.0623		-0.02 (-0.12; 0.09)	0.924
arachidate (20:0)	Lipid	Long Chain Fatty Acid	766		0.09 (0.01; 0.17)	0.161		0.09 (0.04; 0.14)	0.0437		0.14 (0.03; 0.26)	0.168
lysoPC a C26:0	Lipid	Lysolipid	814		0.12 (0.04; 0.20)	0.0467		0.03 (-0.02; 0.08)	0.56		0.04 (-0.07; 0.15)	0.826
lysoPC a C18:2	Lipid	Lysolipid	831		-0.26 (-0.33; -0.19)	3.57e-10		-0.05 (-0.10; -0.01)	0.175		-0.10 (-0.20; -0.00)	0.295
lysoPC a C18:1	Lipid	Lysolipid	826		-0.21 (-0.28; -0.13)	3.51e-05		-0.00 (-0.05; 0.05)	0.975		-0.03 (-0.13; 0.07)	0.87
2-linoleoylglycerophosphoethanolamine*	Lipid	Lysolipid	694		-0.18 (-0.26; -0.09)	0.00337		-0.00 (-0.06; 0.05)	0.949		-0.13 (-0.25; -0.01)	0.262
1-oleoylglycerophosphoinositol*	Lipid	Lysolipid	749		0.13 (0.05; 0.22)	0.0355		0.02 (-0.03; 0.07)	0.768		0.07 (-0.04; 0.19)	0.588
2-linoleoylglycerophosphocholine*	Lipid	Lysolipid	831		-0.18 (-0.26; -0.10)	0.000473		-0.04 (-0.09; 0.01)	0.435		-0.05 (-0.15; 0.05)	0.707
1-palmitoylglycerophosphoinositol*	Lipid	Lysolipid	701		0.17 (0.08; 0.26)	0.00393		0.08 (0.02; 0.13)	0.103		0.08 (-0.04; 0.20)	0.558
1-linoleoylglycerophosphoethanolamine*	Lipid	Lysolipid	826		-0.16 (-0.24; -0.08)	0.00341		0.03 (-0.02; 0.08)	0.674		-0.07 (-0.18; 0.03)	0.57
2-palmitoleoylglycerophosphocholine*	Lipid	Lysolipid	722		-0.06 (-0.15; 0.03)	0.404		0.10 (0.04; 0.15)	0.0273		-0.04 (-0.16; 0.07)	0.839
1-arachidonoylglycerophosphoethanolamine*	Lipid	Lysolipid	824		-0.14 (-0.22; -0.05)	0.0243		0.04 (-0.01; 0.10)	0.461		-0.02 (-0.13; 0.09)	0.925
1-linolenoylglycerophosphocholine (18:3n3)*	Lipid	Lysolipid	828		-0.15 (-0.23; -0.07)	0.00627		0.04 (-0.01; 0.09)	0.512		-0.08 (-0.18; 0.03)	0.518
1-docosapentaenoylglycerophosphocholine (22:5n3)*	Lipid	Lysolipid	825		-0.17 (-0.25; -0.09)	0.00103		-0.01 (-0.06; 0.04)	0.857		-0.17 (-0.28; -0.06)	0.049
5-dodecenoate (12:1n7)	Lipid	Medium Chain Fatty Acid	817		0.10 (0.02; 0.18)	0.0797		0.08 (0.03; 0.13)	0.038		0.07 (-0.03; 0.18)	0.524
PC ae C40:2	Lipid	Phosphatidylcholine (PC) acyl-alkyl	832		0.12 (0.04; 0.20)	0.0348		-0.02 (-0.07; 0.03)	0.768		0.05 (-0.05; 0.15)	0.696
PC ae C30:0	Lipid	Phosphatidylcholine (PC) acyl-alkyl	829		0.03 (-0.05; 0.11)	0.682		-0.02 (-0.06; 0.03)	0.785		-0.18 (-0.28; -0.08)	0.0269
PC ae C42:1	Lipid	Phosphatidylcholine (PC) acyl-alkyl	829		-0.03 (-0.11; 0.05)	0.718		-0.03 (-0.08; 0.02)	0.676		-0.17 (-0.28; -0.06)	0.0497
PC aa C38:3	Lipid	Phosphatidylcholine (PC) diacyl	833		0.12 (0.04; 0.20)	0.0342		0.03 (-0.02; 0.08)	0.577		0.06 (-0.04; 0.16)	0.659
glycerophosphorylcholine (GPC)	Lipid	Phospholipid Metabolism	829		-0.19 (-0.27; -0.11)	0.000303		0.01 (-0.04; 0.06)	0.921		-0.06 (-0.16; 0.05)	0.67
dihomo-linoleate (20:2n6)	Lipid	Polyunsaturated Fatty Acid (n3 and n6)	829		0.12 (0.04; 0.20)	0.0378		0.08 (0.03; 0.13)	0.0437		0.02 (-0.08; 0.13)	0.912
docosadienoate (22:2n6)	Lipid	Polyunsaturated Fatty Acid (n3 and n6)	819		0.14 (0.06; 0.22)	0.0128		0.07 (0.02; 0.12)	0.0971		0.02 (-0.09; 0.13)	0.916
taurocholenate sulfate*	Lipid	Secondary Bile Acid Metabolism	203		0.23 (0.07; 0.40)	0.0467		0.07 (-0.03; 0.17)	0.518		0.07 (-0.14; 0.29)	0.847
sphingosine	Lipid	Sphingolipid Metabolism	653		0.11 (0.02; 0.20)	0.103		0.11 (0.05; 0.16)	0.0224		0.17 (0.06; 0.29)	0.0916
SM C18:0	Lipid	sphingolipids	828		0.13 (0.06; 0.20)	0.0126		0.02 (-0.03; 0.06)	0.785		0.11 (0.02; 0.21)	0.23
SM C24:1	Lipid	sphingolipids	826		0.18 (0.10; 0.26)	0.000473		-0.02 (-0.07; 0.03)	0.743		0.19 (0.08; 0.29)	0.0233
SM (OH) C14:1	Lipid	sphingolipids	831		0.00 (-0.07; 0.07)	0.997		-0.09 (-0.14; -0.05)	0.0118		-0.05 (-0.15; 0.04)	0.672
SM C24:0	Lipid	sphingolipids	830		0.12 (0.04; 0.20)	0.0454		-0.02 (-0.07; 0.03)	0.706		0.05 (-0.06; 0.16)	0.729
cortisol	Lipid	Steroid	828		0.20 (0.12; 0.28)	0.000122		0.04 (-0.01; 0.09)	0.518		0.11 (0.00; 0.22)	0.288
creatine	Amino Acid	Creatine Metabolism	832		0.11 (0.03; 0.18)	0.046		0.05 (0.01; 0.10)	0.221		0.05 (-0.05; 0.15)	0.674
Glutamine	Amino Acid	Glutamate Metabolism	826		-0.20 (-0.28; -0.12)	9.1e-05		-0.09 (-0.14; -0.04)	0.0273		-0.10 (-0.21; 0.01)	0.368
glutamate	Amino Acid	Glutamate Metabolism	826		0.11 (0.04; 0.19)	0.0348		0.06 (0.02; 0.11)	0.104		0.12 (0.02; 0.22)	0.192
Serine	Amino Acid	Glycine, Serine and Threonine Metabolism	820		-0.11 (-0.19; -0.03)	0.0488		-0.07 (-0.12; -0.02)	0.0863		-0.09 (-0.19; 0.02)	0.435
Glycine	Amino Acid	Glycine, Serine and Threonine Metabolism	827		-0.18 (-0.25; -0.10)	0.000716		-0.09 (-0.14; -0.04)	0.0224		0.01 (-0.10; 0.11)	0.955
betaine	Amino Acid	Glycine, Serine and Threonine Metabolism	825		-0.16 (-0.23; -0.09)	0.000963		-0.03 (-0.07; 0.02)	0.616		-0.04 (-0.13; 0.06)	0.782
3-hydroxyisobutyrate	Amino Acid	Leucine, Isoleucine and Valine Metabolism	826		0.18 (0.10; 0.26)	0.00106		0.05 (0.00; 0.10)	0.273		-0.09 (-0.20; 0.02)	0.435
Valine	Amino Acid	Leucine, Isoleucine and Valine Metabolism	829		0.12 (0.04; 0.19)	0.0339		0.01 (-0.04; 0.06)	0.906		-0.02 (-0.12; 0.08)	0.916
3-methyl-2-oxobutyrate	Amino Acid	Leucine, Isoleucine and Valine Metabolism	832		0.11 (0.03; 0.18)	0.0467		0.04 (-0.01; 0.09)	0.469		-0.03 (-0.13; 0.07)	0.851
alpha-hydroxyisovalerate	Amino Acid	Leucine, Isoleucine and Valine Metabolism	826		0.12 (0.04; 0.19)	0.0278		0.04 (-0.01; 0.09)	0.423		-0.12 (-0.21; -0.02)	0.23
3-methylglutarylcarnitine (C6)	Amino Acid	Leucine, Isoleucine and Valine Metabolism	804		0.14 (0.07; 0.22)	0.00769		0.05 (0.00; 0.10)	0.253		-0.01 (-0.12; 0.09)	0.939
alpha-Aminoadipic acid	Amino Acid	Lysine Metabolism	758		0.12 (0.04; 0.20)	0.0355		0.01 (-0.03; 0.06)	0.817		0.03 (-0.07; 0.14)	0.866
pipecolate	Amino Acid	Lysine Metabolism	823		0.24 (0.16; 0.32)	3.99e-06		0.02 (-0.03; 0.07)	0.754		-0.01 (-0.12; 0.10)	0.948
Methionine	Amino Acid	Methionine, Cysteine, SAM and Taurine Metabolism	823		-0.09 (-0.17; -0.01)	0.111		-0.02 (-0.07; 0.03)	0.807		-0.21 (-0.31; -0.10)	0.0131
2-aminobutyrate	Amino Acid	Methionine, Cysteine, SAM and Taurine Metabolism	829		0.00 (-0.08; 0.08)	0.98		-0.09 (-0.14; -0.04)	0.0273		-0.16 (-0.26; -0.05)	0.0805
3-(4-hydroxyphenyl)lactate	Amino Acid	Phenylalanine and Tyrosine Metabolism	791		-0.02 (-0.10; 0.05)	0.726		-0.00 (-0.05; 0.04)	0.949		-0.16 (-0.26; -0.06)	0.039
indolepropionate	Amino Acid	Tryptophan Metabolism	782		-0.12 (-0.20; -0.04)	0.0491		-0.04 (-0.09; 0.01)	0.469		-0.09 (-0.20; 0.02)	0.435
C-glycosyltryptophan*	Amino Acid	Tryptophan Metabolism	823		0.16 (0.08; 0.23)	0.00106		0.03 (-0.01; 0.08)	0.532		0.08 (-0.02; 0.18)	0.441
Citrulline	Amino Acid	Urea cycle; Arginine and Proline Metabolism	819		-0.17 (-0.24; -0.09)	0.00104		-0.04 (-0.09; 0.01)	0.461		-0.16 (-0.26; -0.06)	0.0504
Ornithine	Amino Acid	Urea cycle; Arginine and Proline Metabolism	827		-0.14 (-0.22; -0.07)	0.00393		-0.04 (-0.08; 0.01)	0.493		-0.05 (-0.15; 0.05)	0.694
bilirubin (E,E)*	Cofactors and Vitamins	Hemoglobin and Porphyrin Metabolism	817		-0.10 (-0.19; -0.02)	0.0867		0.03 (-0.02; 0.08)	0.606		-0.18 (-0.29; -0.07)	0.039
biliverdin	Cofactors and Vitamins	Hemoglobin and Porphyrin Metabolism	828		-0.12 (-0.19; -0.04)	0.0407		-0.02 (-0.07; 0.03)	0.775		-0.19 (-0.29; -0.09)	0.0178
N1-Methyl-2-pyridone-5-carboxamide	Cofactors and Vitamins	Nicotinate and Nicotinamide Metabolism	826		0.13 (0.05; 0.21)	0.0228		0.01 (-0.04; 0.06)	0.9		-0.04 (-0.14; 0.07)	0.848
hypoxanthine	Nucleotide	Purine Metabolism, (Hypo)Xanthine/Inosine containing	783		0.10 (0.01; 0.18)	0.115		0.10 (0.05; 0.15)	0.0202		0.07 (-0.04; 0.18)	0.57
adenosine 5'-monophosphate (AMP)	Nucleotide	Purine Metabolism, Adenine containing	776		0.05 (-0.04; 0.13)	0.499		0.09 (0.04; 0.14)	0.038		0.21 (0.10; 0.33)	0.0131
N2,N2-dimethylguanosine	Nucleotide	Purine Metabolism, Guanine containing	691		0.13 (0.04; 0.22)	0.0467		0.04 (-0.01; 0.10)	0.461		0.01 (-0.11; 0.13)	0.952
uridine	Nucleotide	Pyrimidine Metabolism, Uracil containing	828		-0.12 (-0.20; -0.04)	0.0355		-0.07 (-0.12; -0.02)	0.112		-0.03 (-0.14; 0.07)	0.866
pseudouridine	Nucleotide	Pyrimidine Metabolism, Uracil containing	823		0.13 (0.05; 0.21)	0.0222		0.03 (-0.02; 0.07)	0.669		0.02 (-0.08; 0.12)	0.913
5-methyluridine (ribothymidine)	Nucleotide	Pyrimidine Metabolism, Uracil containing	643		-0.14 (-0.23; -0.04)	0.0467		0.02 (-0.04; 0.08)	0.775		0.00 (-0.12; 0.13)	0.987
gamma-glutamyltyrosine	Peptide	Gamma-glutamyl Amino Acid	828		-0.10 (-0.16; -0.02)	0.0676		0.00 (-0.04; 0.05)	0.951		-0.15 (-0.24; -0.06)	0.0497
gamma-glutamylmethionine	Peptide	Gamma-glutamyl Amino Acid	782		-0.20 (-0.28; -0.13)	5.5e-05		-0.05 (-0.10; -0.00)	0.293		-0.23 (-0.33; -0.12)	0.0124
bradykinin	Peptide	Polypeptide	674		0.17 (0.08; 0.25)	0.00337		0.02 (-0.04; 0.07)	0.816		0.20 (0.09; 0.32)	0.0178
HWESASXX*	Peptide	Polypeptide	780		0.06 (-0.02; 0.15)	0.383		0.01 (-0.04; 0.06)	0.917		0.17 (0.06; 0.28)	0.0497
bradykinin, des-arg(9)	Peptide	Polypeptide	461		0.21 (0.10; 0.31)	0.00337		0.03 (-0.04; 0.10)	0.709		0.15 (0.01; 0.29)	0.279
bradykinin, hydroxy-pro(3)	Peptide	Polypeptide	407		0.22 (0.11; 0.32)	0.00215		0.06 (-0.01; 0.14)	0.406		0.28 (0.13; 0.43)	0.0168
lactate	Carbohydrate	Glycolysis, Gluconeogenesis, and Pyruvate Metabolism	828		0.05 (-0.03; 0.14)	0.447		0.13 (0.08; 0.18)	0.000104		0.09 (-0.01; 0.20)	0.428
pyruvate	Carbohydrate	Glycolysis, Gluconeogenesis, and Pyruvate Metabolism	828		0.04 (-0.04; 0.12)	0.592		0.09 (0.04; 0.14)	0.0224		-0.01 (-0.11; 0.10)	0.952
1-methyl-2-piperidinecarboxylic acid	Xenobiotics	Chemical	821		0.12 (0.04; 0.21)	0.0419		0.02 (-0.03; 0.07)	0.785		0.10 (-0.01; 0.21)	0.375
hydroxycotinine	Xenobiotics	Tobacco Metabolite	186		0.13 (-0.02; 0.28)	0.31		0.15 (0.07; 0.22)	0.0224		0.28 (0.09; 0.48)	0.0805
cotinine	Xenobiotics	Tobacco Metabolite	248		0.05 (-0.07; 0.17)	0.672		0.08 (0.01; 0.14)	0.157		0.24 (0.09; 0.39)	0.0497
X - 12095	Unknown	Unknown	786		0.16 (0.08; 0.24)	0.00389		0.01 (-0.04; 0.06)	0.857		0.04 (-0.07; 0.14)	0.848
X - 11442	Unknown	Unknown	828		-0.12 (-0.20; -0.04)	0.0288		-0.00 (-0.05; 0.05)	0.998		-0.19 (-0.29; -0.08)	0.0178
X - 18140	Unknown	Unknown	676		0.13 (0.04; 0.23)	0.045		-0.03 (-0.08; 0.03)	0.694		0.11 (-0.01; 0.22)	0.414
X - 11372	Unknown	Unknown	831		-0.15 (-0.23; -0.07)	0.00341		0.01 (-0.03; 0.06)	0.828		-0.06 (-0.17; 0.04)	0.584
X - 12855	Unknown	Unknown	608		0.15 (0.06; 0.25)	0.0243		0.06 (-0.00; 0.12)	0.325		0.06 (-0.06; 0.18)	0.705
X - 11530	Unknown	Unknown	781		-0.10 (-0.19; -0.02)	0.091		-0.04 (-0.09; 0.02)	0.558		-0.20 (-0.31; -0.09)	0.0178
X - 20845	Unknown	Unknown	363		0.19 (0.07; 0.31)	0.0243		0.05 (-0.03; 0.14)	0.563		0.17 (0.01; 0.32)	0.275
X - 02249	Unknown	Unknown	766		-0.02 (-0.10; 0.06)	0.834		-0.05 (-0.10; -0.00)	0.26		-0.20 (-0.30; -0.09)	0.0168
X - 11441	Unknown	Unknown	827		-0.14 (-0.22; -0.06)	0.0123		-0.00 (-0.05; 0.04)	0.953		-0.21 (-0.31; -0.10)	0.0131
X - 11880	Unknown	Unknown	832		-0.14 (-0.22; -0.07)	0.00593		0.01 (-0.04; 0.06)	0.9		-0.04 (-0.14; 0.06)	0.79
X - 16934	Unknown	Unknown	821		-0.14 (-0.22; -0.06)	0.00975		-0.01 (-0.06; 0.04)	0.844		-0.20 (-0.30; -0.10)	0.0131
X - 16946	Unknown	Unknown	783		-0.15 (-0.23; -0.06)	0.0123		-0.02 (-0.07; 0.03)	0.784		-0.23 (-0.34; -0.12)	0.0131
X - 11793	Unknown	Unknown	816		-0.10 (-0.18; -0.02)	0.109		0.01 (-0.04; 0.07)	0.82		-0.18 (-0.29; -0.07)	0.0329
X - 11795	Unknown	Unknown	829		-0.13 (-0.20; -0.05)	0.0278		-0.03 (-0.08; 0.02)	0.676		-0.13 (-0.23; -0.02)	0.203
X - 18929	Unknown	Unknown	817		-0.10 (-0.18; -0.02)	0.082		-0.03 (-0.08; 0.02)	0.579		-0.20 (-0.30; -0.10)	0.0131
hsCRP = high-sensitive CRP; WBC = white blood cell count; FDR = false discovery rate;*Metabolites were annotated based on fragmentation spectra; **linear regression models adjusted for age, sex, waist circumference, smoking behavior and physical activity. Signifincant associations are depicted in bold characters.

## Sheet: table S2 (urine metabolites)
Table S2 Significantly associated urine metabolites with one of the inflammatory measures.
					hsCRP			WBC			Fibrinogen
Metabolite	Class	Pathway Assignment	N		β** (95%-CI)	FDR		β** (95%-CI)	FDR		β** (95%-CI)	FDR
hexanoylglycine	Lipid	Fatty Acid Metabolism(Acyl Glycine)	883		0.00 (-0.07; 0.08)	0.96		0.03 (-0.02; 0.07)	0.671		0.17 (0.06; 0.27)	0.0488
2-aminooctanoate	Lipid	Fatty Acid, Amino	713		-0.15 (-0.24; -0.07)	0.0175		0.00 (-0.05; 0.06)	0.993		-0.01 (-0.13; 0.10)	0.94
taurocholenate sulfate*	Lipid	Secondary Bile Acid Metabolism	647		0.15 (0.06; 0.24)	0.0221		0.05 (-0.01; 0.10)	0.538		0.11 (-0.01; 0.23)	0.346
5alpha-pregnan-3beta,20alpha-diol disulfate	Lipid	Steroid	471		-0.02 (-0.12; 0.08)	0.873		0.09 (0.03; 0.15)	0.118		0.23 (0.10; 0.37)	0.0351
11-ketoetiocholanolone glucuronide	Lipid	Steroid	914		-0.15 (-0.23; -0.07)	0.00787		-0.03 (-0.08; 0.02)	0.637		-0.03 (-0.14; 0.07)	0.823
Alanine	Amino Acid	Alanine and Aspartate Metabolism	859		-0.08 (-0.15; 0.00)	0.296		0.03 (-0.02; 0.07)	0.671		-0.18 (-0.28; -0.07)	0.0364
Glycine	Amino Acid	Glycine, Serine and Threonine Metabolism	863		-0.17 (-0.25; -0.09)	0.00213		-0.03 (-0.08; 0.01)	0.559		-0.06 (-0.17; 0.04)	0.621
o-cresol sulfate	Amino Acid	Phenylalanine and Tyrosine Metabolism	674		0.06 (-0.02; 0.14)	0.463		0.05 (-0.00; 0.09)	0.481		0.23 (0.13; 0.34)	0.00104
C-glycosyltryptophan*	Amino Acid	Tryptophan Metabolism	913		0.12 (0.05; 0.20)	0.0257		0.03 (-0.01; 0.08)	0.553		0.20 (0.10; 0.30)	0.00453
homocitrulline	Amino Acid	Urea cycle; Arginine and Proline Metabolism	911		0.22 (0.14; 0.29)	1.57e-05		0.02 (-0.02; 0.07)	0.719		-0.04 (-0.14; 0.07)	0.806
7-methylguanine	Nucleotide	Purine Metabolism, Guanine containing	909		-0.13 (-0.21; -0.06)	0.023		-0.06 (-0.10; -0.01)	0.304		-0.04 (-0.14; 0.07)	0.821
3-ureidopropionate	Nucleotide	Pyrimidine Metabolism, Uracil containing	914		-0.04 (-0.12; 0.03)	0.606		0.03 (-0.01; 0.08)	0.553		0.16 (0.07; 0.26)	0.0364
glycylproline	Peptide	Dipeptide	906		-0.14 (-0.22; -0.07)	0.00802		-0.01 (-0.06; 0.04)	0.894		0.07 (-0.03; 0.17)	0.521
N-acetylneuraminate	Carbohydrate	Aminosugar Metabolism	897		0.13 (0.06; 0.21)	0.0188		0.06 (0.02; 0.11)	0.186		0.27 (0.17; 0.36)	2.7e-05
3-sialyllactose	Carbohydrate	Disaccharides and Oligosaccharides	914		0.30 (0.23; 0.38)	6.26e-13		0.13 (0.08; 0.18)	1.99e-05		0.27 (0.17; 0.37)	2.7e-05
lactate	Carbohydrate	Glycolysis, Gluconeogenesis, and Pyruvate Metabolism	906		0.07 (-0.00; 0.14)	0.303		0.10 (0.06; 0.14)	0.00343		-0.01 (-0.11; 0.09)	0.932
3-ethylphenylsulfate*	Xenobiotics	Benzoate Metabolism	436		0.05 (-0.05; 0.15)	0.664		0.05 (-0.01; 0.11)	0.487		0.30 (0.17; 0.43)	0.00068
cinnamoylglycine	Xenobiotics	Food Component/Plant	913		-0.14 (-0.21; -0.06)	0.0145		-0.03 (-0.08; 0.01)	0.562		0.01 (-0.09; 0.11)	0.969
cotinine N-oxide	Xenobiotics	Tobacco Metabolite	449		0.07 (-0.02; 0.16)	0.488		0.09 (0.04; 0.14)	0.0691		0.22 (0.11; 0.34)	0.00882
X - 12100	Unknown	Unknown	912		0.15 (0.07; 0.22)	0.00747		-0.03 (-0.07; 0.02)	0.594		0.08 (-0.02; 0.18)	0.442
X - 18927	Unknown	Unknown	812		-0.14 (-0.23; -0.06)	0.0208		-0.04 (-0.09; 0.01)	0.541		0.05 (-0.06; 0.16)	0.751
X - 11593	Unknown	Unknown	913		0.16 (0.09; 0.24)	0.00213		0.07 (0.03; 0.12)	0.0794		0.07 (-0.03; 0.17)	0.52
X - 12689	Unknown	Unknown	914		0.12 (0.05; 0.20)	0.0221		0.03 (-0.02; 0.07)	0.657		-0.02 (-0.12; 0.07)	0.859
X - 12794	Unknown	Unknown	778		0.17 (0.09; 0.25)	0.0042		0.04 (-0.01; 0.09)	0.547		0.14 (0.03; 0.25)	0.214
X - 12122	Unknown	Unknown	913		0.14 (0.06; 0.22)	0.0175		-0.03 (-0.08; 0.02)	0.594		0.04 (-0.06; 0.15)	0.785
X - 13452	Unknown	Unknown	914		0.08 (-0.00; 0.16)	0.285		0.10 (0.05; 0.15)	0.00684		0.09 (-0.01; 0.20)	0.389
X - 14302	Unknown	Unknown	912		0.21 (0.14; 0.29)	9.7e-06		0.06 (0.01; 0.10)	0.279		0.34 (0.24; 0.44)	1.11e-08
X - 02249	Unknown	Unknown	898		-0.15 (-0.23; -0.07)	0.00787		-0.04 (-0.09; 0.01)	0.538		-0.10 (-0.21; 0.00)	0.33
X - 12846	Unknown	Unknown	914		-0.14 (-0.22; -0.07)	0.00747		-0.01 (-0.06; 0.04)	0.901		0.08 (-0.01; 0.18)	0.407
X - 12738	Unknown	Unknown	803		0.06 (-0.02; 0.15)	0.464		0.04 (-0.01; 0.09)	0.547		0.19 (0.08; 0.30)	0.0351
X - 11357	Unknown	Unknown	915		0.19 (0.11; 0.26)	0.000347		0.02 (-0.02; 0.07)	0.698		0.12 (0.01; 0.22)	0.248
X - 17301	Unknown	Unknown	297		0.06 (-0.06; 0.18)	0.682		0.07 (0.00; 0.14)	0.401		0.26 (0.11; 0.41)	0.0364
X - 12112	Unknown	Unknown	895		0.15 (0.07; 0.23)	0.00921		0.04 (-0.01; 0.08)	0.562		0.07 (-0.03; 0.18)	0.52
X - 17353	Unknown	Unknown	898		-0.01 (-0.09; 0.06)	0.889		-0.01 (-0.06; 0.03)	0.862		0.17 (0.07; 0.27)	0.0474
X - 13844	Unknown	Unknown	917		0.01 (-0.07; 0.08)	0.954		-0.01 (-0.06; 0.03)	0.862		0.17 (0.07; 0.26)	0.0351
X - 12104	Unknown	Unknown	909		-0.01 (-0.09; 0.06)	0.889		-0.04 (-0.09; 0.00)	0.478		0.19 (0.09; 0.29)	0.0167
hsCRP = high-sensitive CRP; WBC = white blood cell count; FDR = false discovery rate;*Metabolites were annotated based on fragmentation spectra; **linear regression models adjusted for age, sex, waist circumference, smoking behavior and physical activity. Signifincant associations are depicted in bold characters.
